# Supplementary material for: Discovery of Novel Antimicrobial-Active Compounds and Their Analogues by In Silico Small Chemical Screening Targeting Staphylococcus aureus MurB
Source: Molecules. 2025 Mar 26;30(7):1477. doi: 10.3390/molecules30071477 (PMC11990925; doi:10.3390/molecules30071477)
Supplement: Supplementary file 1 [file molecules-30-01477-s001.zip]

Archive with 1 entries (1 files):
- molecules-3474535-supplementary.pdf
